# Supplementary material for: Vision-Based Multirotor Following Using Synthetic Learning Techniques
Source: Sensors (Basel). 2019 Nov 4;19(21):4794. doi: 10.3390/s19214794 (PMC6864684; doi:10.3390/s19214794)
Supplement: Supplementary file 1 [file sensors-19-04794-s001.zip]

Archive with 1 entries (1 files):
- sensors-581434-SI.mp4
